# Supplementary material for: Functional IgG Autoantibodies against Autonomic Nervous System Receptors in Symptomatic Women with Silicone Breast Implants
Source: Cells. 2023 May 30;12(11):1510. doi: 10.3390/cells12111510 (PMC10252975; doi:10.3390/cells12111510)
Supplement: Supplementary file 1 [file cells-12-01510-s001.zip]

Archive with 1 entries (1 files):
- cells-2381707-supplementary.pdf
